# Supplementary material for: A Bounded Integer Model for Rating and Composite Scale Data
Source: AAPS J. 2019 Jun 6;21(4):74. doi: 10.1208/s12248-019-0343-9 (PMC6554249; doi:10.1208/s12248-019-0343-9)
Supplement: Supplementary file 2 — (MOD 3 kb) [file 12248_2019_343_MOESM2_ESM.mod]

$PROBLEM    Likert w/ BI model
$INPUT      ID DV TIME PCM
; ID:   	Subject identifier
; DV:  		Likert pain score
; TIME: 	Time
; PCM:  	Paracetamol (Y=1/N=0)
$DATA       data.csv IGNORE=@
;===== Example data
;ID DV TIME PCM
;1  5  0    0
;1  5  1    0
;1  4  2    0
$PRED
;===== Initialization =====
 IF(NEWIND.NE.2) THEN
  PDV   = DV					; PDV same as DV at baseline
                				; (assumption made in original publication, 
			   					; but this assumption can be relaxed)
  PDV0  = 0
  PDV1  = 0
  PDV2  = 0
  PDV3  = 0
  PDV4  = 0
  PDV5  = 0
  PDV6  = 0
  PDV7  = 0
  PDV8  = 0
  PDV9  = 0
  PDV10 = 0
 ENDIF

 IF(NEWIND.NE.2.AND.DV.EQ.0)  PDV0  = 1
 IF(NEWIND.NE.2.AND.DV.EQ.1)  PDV1  = 1
 IF(NEWIND.NE.2.AND.DV.EQ.2)  PDV2  = 1
 IF(NEWIND.NE.2.AND.DV.EQ.3)  PDV3  = 1
 IF(NEWIND.NE.2.AND.DV.EQ.4)  PDV4  = 1
 IF(NEWIND.NE.2.AND.DV.EQ.5)  PDV5  = 1
 IF(NEWIND.NE.2.AND.DV.EQ.6)  PDV6  = 1
 IF(NEWIND.NE.2.AND.DV.EQ.7)  PDV7  = 1
 IF(NEWIND.NE.2.AND.DV.EQ.8)  PDV8  = 1
 IF(NEWIND.NE.2.AND.DV.EQ.9)  PDV9  = 1
 IF(NEWIND.NE.2.AND.DV.EQ.10) PDV10 = 1

;===== Parameter estimates =====
 BASE   = THETA(1)+ETA(1) 		; Baseline score estimate of latent variable
 PMAX   = THETA(2)+ETA(2) 		; Maximal Markov effect
 HL     = THETA(3)*EXP(ETA(3))	; Half-life of Markov effect
 SD     = THETA(4)				; Variability
 COV 	= THETA(5)**PCM			; Effect of rescue medication
 PM     = THETA(6)		        ; Markov-related component
 IPRED  = BASE + PMAX*(1-EXP(-LOG(2)/HL*TIME/24))+COV

;===== BI cut-offs =====
 CO1 = -1.335178
 CO2 = -0.9084579
 CO3 = -0.6045853
 CO4 = -0.3487557
 CO5 = -0.1141853
 CO6 =  0.1141853
 CO7 =  0.3487557
 CO8 =  0.6045853
 CO9 =  0.9084579
 CO10=  1.335178

;===== Probability functions for all scores ===== 
 P0  = PHI((CO1 -IPRED)/SD)
 P1  = PHI((CO2 -IPRED)/SD) - PHI((CO1 -IPRED)/SD)
 P2  = PHI((CO3 -IPRED)/SD) - PHI((CO2 -IPRED)/SD)
 P3  = PHI((CO4 -IPRED)/SD) - PHI((CO3 -IPRED)/SD)
 P4  = PHI((CO5 -IPRED)/SD) - PHI((CO4 -IPRED)/SD)
 P5  = PHI((CO6 -IPRED)/SD) - PHI((CO5 -IPRED)/SD)
 P6  = PHI((CO7 -IPRED)/SD) - PHI((CO6 -IPRED)/SD)
 P7  = PHI((CO8 -IPRED)/SD) - PHI((CO7 -IPRED)/SD)
 P8  = PHI((CO9 -IPRED)/SD) - PHI((CO8 -IPRED)/SD)
 P9  = PHI((CO10-IPRED)/SD) - PHI((CO9 -IPRED)/SD)
 P10 = 1                    - PHI((CO10-IPRED)/SD)
 
 PTOT=1+PM

;===== Setting prediction =====
 IF(DV.EQ.0)  Y = (P0 +PM*PDV0) /PTOT
 IF(DV.EQ.1)  Y = (P1 +PM*PDV1) /PTOT
 IF(DV.EQ.2)  Y = (P2 +PM*PDV2) /PTOT
 IF(DV.EQ.3)  Y = (P3 +PM*PDV3) /PTOT
 IF(DV.EQ.4)  Y = (P4 +PM*PDV4) /PTOT
 IF(DV.EQ.5)  Y = (P5 +PM*PDV5) /PTOT
 IF(DV.EQ.6)  Y = (P6 +PM*PDV6) /PTOT
 IF(DV.EQ.7)  Y = (P7 +PM*PDV7) /PTOT
 IF(DV.EQ.8)  Y = (P8 +PM*PDV8) /PTOT
 IF(DV.EQ.9)  Y = (P9 +PM*PDV9) /PTOT
 IF(DV.EQ.10) Y = (P10+PM*PDV10)/PTOT

;===== Residual PWRES =====
 PPRED=(P1+2*P2+3*P3+4*P4+5*P5+6*P6+7*P7+8*P8+9*P9+10*P10+PM*PDV)/PTOT
 SDPRED=SQRT((P0*(0-PPRED)**2+P1*(1-PPRED)**2+P2*(2-PPRED)**2 &
  + P3*(3-PPRED)**2+P4*(4-PPRED)**2+P5*(5-PPRED)**2 &
  + P6*(6-PPRED)**2+P7*(7-PPRED)**2+P8*(8-PPRED)**2 &
  + P9*(9-PPRED)**2+P10*(10-PPRED)**2               &
  + PM*(PDV-PPRED)**2)/(PTOT))

 PWRES=(DV-PPRED)/SDPRED

;===== Previous DV reset =====
 PDV0  = 0
 PDV1  = 0
 PDV2  = 0
 PDV3  = 0
 PDV4  = 0
 PDV5  = 0
 PDV6  = 0
 PDV7  = 0
 PDV8  = 0
 PDV9  = 0
 PDV10 = 0

;===== Previous DV updated =====
 IF(DV.EQ.0) PDV0  = 1
 IF(DV.EQ.1) PDV1  = 1
 IF(DV.EQ.2) PDV2  = 1
 IF(DV.EQ.3) PDV3  = 1
 IF(DV.EQ.4) PDV4  = 1
 IF(DV.EQ.5) PDV5  = 1
 IF(DV.EQ.6) PDV6  = 1
 IF(DV.EQ.7) PDV7  = 1
 IF(DV.EQ.8) PDV8  = 1
 IF(DV.EQ.9) PDV9  = 1
 IF(DV.EQ.10)PDV10 = 1
 PDV = DV

$THETA ... 		; 1 PX0 B1
$THETA ... 		; 2 PMAX
$THETA ... 		; 3 HL (h)
$THETA ... 		; 4 SD
$THETA ... 		; 5 PCM
$THETA ... 		; 6 PM
$OMEGA ...  	     ; 1 IIV_BASE
$OMEGA ...		     ; 2 IIV_PMAX
$OMEGA ...		     ; 3 IIV_HL
$ETAS       FILE=...
$ESTIMATION MAXEVAL=9999 METHOD=1 LAPLACE LIKE PRINT=1 MSFO=... NOABORT MCETA=1
