# Supplementary material for: A Bounded Integer Model for Rating and Composite Scale Data
Source: AAPS J. 2019 Jun 6;21(4):74. doi: 10.1208/s12248-019-0343-9 (PMC6554249; doi:10.1208/s12248-019-0343-9)
Supplement: Supplementary file 3 — (MOD 18 kb) [file 12248_2019_343_MOESM3_ESM.mod]

$PROBLEM    BI model for Buatois MDS-UPDRS data set
$INPUT      ID TIME SCORE=DV SCALEN PDMEDYN
$DATA       data.csv IGNORE=@ IGNORE(SCALEN.NE.1)
; Explanation of the columns in the dataset
; ID      = ID number
; TIME    = time in months since start of study
; SCORE   = Total score
; SCALEN  = 1 - Motor subscale, 2 - Nonmotor subscale, 3 - Tremor subscale, 4 - Total scale
; PDMEDYN = START Of PD Treatment yes=1 no=0
$PRED
;===== Parameter estimates =====
 BASE    =  THETA(1) + ETA(1) 				; Baseline
 DP_E 	 = (THETA(3) + ETA(3)) * TIME		; Disease progression
 DR_E    = (THETA(4) + ETA(4)) * PDMEDYN 	; Drug effect
 SD      =  THETA(2) * EXP(ETA(2))  		; Standard deviation
 IPRED   =  BASE + DP_E - DR_E 

;===== BI cut-offs =====
CO1		=	-2.431472399	
CO2		=	-2.169098745	
CO3		=	-2.003601342	
CO4		=	-1.879689731	
CO5		=	-1.779315996	
CO6		=	-1.69420906	
CO7		=	-1.619856259	
CO8		=	-1.553512473	
CO9		=	-1.493377704	
CO10	=	-1.438204849	
CO11	=	-1.387092582	
CO12	=	-1.339367305	
CO13	=	-1.294511725	
CO14	=	-1.25211952	
CO15	=	-1.211865397	
CO16	=	-1.173484663	
CO17	=	-1.136758879	
CO18	=	-1.101505547	
CO19	=	-1.067570524	
CO20	=	-1.034822358	
CO21	=	-1.003147968	
CO22	=	-0.972449317	
CO23	=	-0.942640803	
CO24	=	-0.913647201	
CO25	=	-0.885402008	
CO26	=	-0.857846112	
CO27	=	-0.830926703	
CO28	=	-0.80459638	
CO29	=	-0.778812411	
CO30	=	-0.753536112	
CO31	=	-0.728732328	
CO32	=	-0.704368998	
CO33	=	-0.680416776	
CO34	=	-0.656848717	
CO35	=	-0.633640001	
CO36	=	-0.610767694	
CO37	=	-0.588210549	
CO38	=	-0.565948822	
CO39	=	-0.543964117	
CO40	=	-0.522239252	
CO41	=	-0.500758134	
CO42	=	-0.479505653	
CO43	=	-0.458467591	
CO44	=	-0.437630531	
CO45	=	-0.416981787	
CO46	=	-0.396509334	
CO47	=	-0.376201746	
CO48	=	-0.356048143	
CO49	=	-0.33603814	
CO50	=	-0.316161802	
CO51	=	-0.296409602	
CO52	=	-0.276772384	
CO53	=	-0.257241329	
CO54	=	-0.237807921	
CO55	=	-0.218463917	
CO56	=	-0.199201325	
CO57	=	-0.18001237	
CO58	=	-0.160889476	
CO59	=	-0.141825242	
CO60	=	-0.12281242	
CO61	=	-0.103843893	
CO62	=	-0.08491266	
CO63	=	-0.066011812	
CO64	=	-0.04713452	
CO65	=	-0.02827401	
CO66	=	-0.009423554	
CO67	=	0.009423554	
CO68	=	0.02827401	
CO69	=	0.04713452	
CO70	=	0.066011812	
CO71	=	0.08491266	
CO72	=	0.103843893	
CO73	=	0.12281242	
CO74	=	0.141825242	
CO75	=	0.160889476	
CO76	=	0.18001237	
CO77	=	0.199201325	
CO78	=	0.218463917	
CO79	=	0.237807921	
CO80	=	0.257241329	
CO81	=	0.276772384	
CO82	=	0.296409602	
CO83	=	0.316161802	
CO84	=	0.33603814	
CO85	=	0.356048143	
CO86	=	0.376201746	
CO87	=	0.396509334	
CO88	=	0.416981787	
CO89	=	0.437630531	
CO90	=	0.458467591	
CO91	=	0.479505653	
CO92	=	0.500758134	
CO93	=	0.522239252	
CO94	=	0.543964117	
CO95	=	0.565948822	
CO96	=	0.588210549	
CO97	=	0.610767694	
CO98	=	0.633640001	
CO99	=	0.656848717	
CO100	=	0.680416776	
CO101	=	0.704368998	
CO102	=	0.728732328	
CO103	=	0.753536112	
CO104	=	0.778812411	
CO105	=	0.80459638	
CO106	=	0.830926703	
CO107	=	0.857846112	
CO108	=	0.885402008	
CO109	=	0.913647201	
CO110	=	0.942640803	
CO111	=	0.972449317	
CO112	=	1.003147968	
CO113	=	1.034822358	
CO114	=	1.067570524	
CO115	=	1.101505547	
CO116	=	1.136758879	
CO117	=	1.173484663	
CO118	=	1.211865397	
CO119	=	1.25211952	
CO120	=	1.294511725	
CO121	=	1.339367305	
CO122	=	1.387092582	
CO123	=	1.438204849	
CO124	=	1.493377704	
CO125	=	1.553512473	
CO126	=	1.619856259	
CO127	=	1.69420906	
CO128	=	1.779315996	
CO129	=	1.879689731	
CO130	=	2.003601342	
CO131	=	2.169098745	
CO132	=	2.431472399	

;===== Probability functions for all scores ===== 
P0		=	PHI((	CO1		-IPRED)/SD)				
P1		=	PHI((	CO2		-IPRED)/SD)	-	PHI((	CO1		-IPRED)/SD)
P2		=	PHI((	CO3		-IPRED)/SD)	-	PHI((	CO2		-IPRED)/SD)
P3		=	PHI((	CO4		-IPRED)/SD)	-	PHI((	CO3		-IPRED)/SD)
P4		=	PHI((	CO5		-IPRED)/SD)	-	PHI((	CO4		-IPRED)/SD)
P5		=	PHI((	CO6		-IPRED)/SD)	-	PHI((	CO5		-IPRED)/SD)
P6		=	PHI((	CO7		-IPRED)/SD)	-	PHI((	CO6		-IPRED)/SD)
P7		=	PHI((	CO8		-IPRED)/SD)	-	PHI((	CO7		-IPRED)/SD)
P8		=	PHI((	CO9		-IPRED)/SD)	-	PHI((	CO8		-IPRED)/SD)
P9		=	PHI((	CO10	-IPRED)/SD)	-	PHI((	CO9		-IPRED)/SD)
P10		=	PHI((	CO11	-IPRED)/SD)	-	PHI((	CO10	-IPRED)/SD)
P11		=	PHI((	CO12	-IPRED)/SD)	-	PHI((	CO11	-IPRED)/SD)
P12		=	PHI((	CO13	-IPRED)/SD)	-	PHI((	CO12	-IPRED)/SD)
P13		=	PHI((	CO14	-IPRED)/SD)	-	PHI((	CO13	-IPRED)/SD)
P14		=	PHI((	CO15	-IPRED)/SD)	-	PHI((	CO14	-IPRED)/SD)
P15		=	PHI((	CO16	-IPRED)/SD)	-	PHI((	CO15	-IPRED)/SD)
P16		=	PHI((	CO17	-IPRED)/SD)	-	PHI((	CO16	-IPRED)/SD)
P17		=	PHI((	CO18	-IPRED)/SD)	-	PHI((	CO17	-IPRED)/SD)
P18		=	PHI((	CO19	-IPRED)/SD)	-	PHI((	CO18	-IPRED)/SD)
P19		=	PHI((	CO20	-IPRED)/SD)	-	PHI((	CO19	-IPRED)/SD)
P20		=	PHI((	CO21	-IPRED)/SD)	-	PHI((	CO20	-IPRED)/SD)
P21		=	PHI((	CO22	-IPRED)/SD)	-	PHI((	CO21	-IPRED)/SD)
P22		=	PHI((	CO23	-IPRED)/SD)	-	PHI((	CO22	-IPRED)/SD)
P23		=	PHI((	CO24	-IPRED)/SD)	-	PHI((	CO23	-IPRED)/SD)
P24		=	PHI((	CO25	-IPRED)/SD)	-	PHI((	CO24	-IPRED)/SD)
P25		=	PHI((	CO26	-IPRED)/SD)	-	PHI((	CO25	-IPRED)/SD)
P26		=	PHI((	CO27	-IPRED)/SD)	-	PHI((	CO26	-IPRED)/SD)
P27		=	PHI((	CO28	-IPRED)/SD)	-	PHI((	CO27	-IPRED)/SD)
P28		=	PHI((	CO29	-IPRED)/SD)	-	PHI((	CO28	-IPRED)/SD)
P29		=	PHI((	CO30	-IPRED)/SD)	-	PHI((	CO29	-IPRED)/SD)
P30		=	PHI((	CO31	-IPRED)/SD)	-	PHI((	CO30	-IPRED)/SD)
P31		=	PHI((	CO32	-IPRED)/SD)	-	PHI((	CO31	-IPRED)/SD)
P32		=	PHI((	CO33	-IPRED)/SD)	-	PHI((	CO32	-IPRED)/SD)
P33		=	PHI((	CO34	-IPRED)/SD)	-	PHI((	CO33	-IPRED)/SD)
P34		=	PHI((	CO35	-IPRED)/SD)	-	PHI((	CO34	-IPRED)/SD)
P35		=	PHI((	CO36	-IPRED)/SD)	-	PHI((	CO35	-IPRED)/SD)
P36		=	PHI((	CO37	-IPRED)/SD)	-	PHI((	CO36	-IPRED)/SD)
P37		=	PHI((	CO38	-IPRED)/SD)	-	PHI((	CO37	-IPRED)/SD)
P38		=	PHI((	CO39	-IPRED)/SD)	-	PHI((	CO38	-IPRED)/SD)
P39		=	PHI((	CO40	-IPRED)/SD)	-	PHI((	CO39	-IPRED)/SD)
P40		=	PHI((	CO41	-IPRED)/SD)	-	PHI((	CO40	-IPRED)/SD)
P41		=	PHI((	CO42	-IPRED)/SD)	-	PHI((	CO41	-IPRED)/SD)
P42		=	PHI((	CO43	-IPRED)/SD)	-	PHI((	CO42	-IPRED)/SD)
P43		=	PHI((	CO44	-IPRED)/SD)	-	PHI((	CO43	-IPRED)/SD)
P44		=	PHI((	CO45	-IPRED)/SD)	-	PHI((	CO44	-IPRED)/SD)
P45		=	PHI((	CO46	-IPRED)/SD)	-	PHI((	CO45	-IPRED)/SD)
P46		=	PHI((	CO47	-IPRED)/SD)	-	PHI((	CO46	-IPRED)/SD)
P47		=	PHI((	CO48	-IPRED)/SD)	-	PHI((	CO47	-IPRED)/SD)
P48		=	PHI((	CO49	-IPRED)/SD)	-	PHI((	CO48	-IPRED)/SD)
P49		=	PHI((	CO50	-IPRED)/SD)	-	PHI((	CO49	-IPRED)/SD)
P50		=	PHI((	CO51	-IPRED)/SD)	-	PHI((	CO50	-IPRED)/SD)
P51		=	PHI((	CO52	-IPRED)/SD)	-	PHI((	CO51	-IPRED)/SD)
P52		=	PHI((	CO53	-IPRED)/SD)	-	PHI((	CO52	-IPRED)/SD)
P53		=	PHI((	CO54	-IPRED)/SD)	-	PHI((	CO53	-IPRED)/SD)
P54		=	PHI((	CO55	-IPRED)/SD)	-	PHI((	CO54	-IPRED)/SD)
P55		=	PHI((	CO56	-IPRED)/SD)	-	PHI((	CO55	-IPRED)/SD)
P56		=	PHI((	CO57	-IPRED)/SD)	-	PHI((	CO56	-IPRED)/SD)
P57		=	PHI((	CO58	-IPRED)/SD)	-	PHI((	CO57	-IPRED)/SD)
P58		=	PHI((	CO59	-IPRED)/SD)	-	PHI((	CO58	-IPRED)/SD)
P59		=	PHI((	CO60	-IPRED)/SD)	-	PHI((	CO59	-IPRED)/SD)
P60		=	PHI((	CO61	-IPRED)/SD)	-	PHI((	CO60	-IPRED)/SD)
P61		=	PHI((	CO62	-IPRED)/SD)	-	PHI((	CO61	-IPRED)/SD)
P62		=	PHI((	CO63	-IPRED)/SD)	-	PHI((	CO62	-IPRED)/SD)
P63		=	PHI((	CO64	-IPRED)/SD)	-	PHI((	CO63	-IPRED)/SD)
P64		=	PHI((	CO65	-IPRED)/SD)	-	PHI((	CO64	-IPRED)/SD)
P65		=	PHI((	CO66	-IPRED)/SD)	-	PHI((	CO65	-IPRED)/SD)
P66		=	PHI((	CO67	-IPRED)/SD)	-	PHI((	CO66	-IPRED)/SD)
P67		=	PHI((	CO68	-IPRED)/SD)	-	PHI((	CO67	-IPRED)/SD)
P68		=	PHI((	CO69	-IPRED)/SD)	-	PHI((	CO68	-IPRED)/SD)
P69		=	PHI((	CO70	-IPRED)/SD)	-	PHI((	CO69	-IPRED)/SD)
P70		=	PHI((	CO71	-IPRED)/SD)	-	PHI((	CO70	-IPRED)/SD)
P71		=	PHI((	CO72	-IPRED)/SD)	-	PHI((	CO71	-IPRED)/SD)
P72		=	PHI((	CO73	-IPRED)/SD)	-	PHI((	CO72	-IPRED)/SD)
P73		=	PHI((	CO74	-IPRED)/SD)	-	PHI((	CO73	-IPRED)/SD)
P74		=	PHI((	CO75	-IPRED)/SD)	-	PHI((	CO74	-IPRED)/SD)
P75		=	PHI((	CO76	-IPRED)/SD)	-	PHI((	CO75	-IPRED)/SD)
P76		=	PHI((	CO77	-IPRED)/SD)	-	PHI((	CO76	-IPRED)/SD)
P77		=	PHI((	CO78	-IPRED)/SD)	-	PHI((	CO77	-IPRED)/SD)
P78		=	PHI((	CO79	-IPRED)/SD)	-	PHI((	CO78	-IPRED)/SD)
P79		=	PHI((	CO80	-IPRED)/SD)	-	PHI((	CO79	-IPRED)/SD)
P80		=	PHI((	CO81	-IPRED)/SD)	-	PHI((	CO80	-IPRED)/SD)
P81		=	PHI((	CO82	-IPRED)/SD)	-	PHI((	CO81	-IPRED)/SD)
P82		=	PHI((	CO83	-IPRED)/SD)	-	PHI((	CO82	-IPRED)/SD)
P83		=	PHI((	CO84	-IPRED)/SD)	-	PHI((	CO83	-IPRED)/SD)
P84		=	PHI((	CO85	-IPRED)/SD)	-	PHI((	CO84	-IPRED)/SD)
P85		=	PHI((	CO86	-IPRED)/SD)	-	PHI((	CO85	-IPRED)/SD)
P86		=	PHI((	CO87	-IPRED)/SD)	-	PHI((	CO86	-IPRED)/SD)
P87		=	PHI((	CO88	-IPRED)/SD)	-	PHI((	CO87	-IPRED)/SD)
P88		=	PHI((	CO89	-IPRED)/SD)	-	PHI((	CO88	-IPRED)/SD)
P89		=	PHI((	CO90	-IPRED)/SD)	-	PHI((	CO89	-IPRED)/SD)
P90		=	PHI((	CO91	-IPRED)/SD)	-	PHI((	CO90	-IPRED)/SD)
P91		=	PHI((	CO92	-IPRED)/SD)	-	PHI((	CO91	-IPRED)/SD)
P92		=	PHI((	CO93	-IPRED)/SD)	-	PHI((	CO92	-IPRED)/SD)
P93		=	PHI((	CO94	-IPRED)/SD)	-	PHI((	CO93	-IPRED)/SD)
P94		=	PHI((	CO95	-IPRED)/SD)	-	PHI((	CO94	-IPRED)/SD)
P95		=	PHI((	CO96	-IPRED)/SD)	-	PHI((	CO95	-IPRED)/SD)
P96		=	PHI((	CO97	-IPRED)/SD)	-	PHI((	CO96	-IPRED)/SD)
P97		=	PHI((	CO98	-IPRED)/SD)	-	PHI((	CO97	-IPRED)/SD)
P98		=	PHI((	CO99	-IPRED)/SD)	-	PHI((	CO98	-IPRED)/SD)
P99		=	PHI((	CO100	-IPRED)/SD)	-	PHI((	CO99	-IPRED)/SD)
P100	=	PHI((	CO101	-IPRED)/SD)	-	PHI((	CO100	-IPRED)/SD)
P101	=	PHI((	CO102	-IPRED)/SD)	-	PHI((	CO101	-IPRED)/SD)
P102	=	PHI((	CO103	-IPRED)/SD)	-	PHI((	CO102	-IPRED)/SD)
P103	=	PHI((	CO104	-IPRED)/SD)	-	PHI((	CO103	-IPRED)/SD)
P104	=	PHI((	CO105	-IPRED)/SD)	-	PHI((	CO104	-IPRED)/SD)
P105	=	PHI((	CO106	-IPRED)/SD)	-	PHI((	CO105	-IPRED)/SD)
P106	=	PHI((	CO107	-IPRED)/SD)	-	PHI((	CO106	-IPRED)/SD)
P107	=	PHI((	CO108	-IPRED)/SD)	-	PHI((	CO107	-IPRED)/SD)
P108	=	PHI((	CO109	-IPRED)/SD)	-	PHI((	CO108	-IPRED)/SD)
P109	=	PHI((	CO110	-IPRED)/SD)	-	PHI((	CO109	-IPRED)/SD)
P110	=	PHI((	CO111	-IPRED)/SD)	-	PHI((	CO110	-IPRED)/SD)
P111	=	PHI((	CO112	-IPRED)/SD)	-	PHI((	CO111	-IPRED)/SD)
P112	=	PHI((	CO113	-IPRED)/SD)	-	PHI((	CO112	-IPRED)/SD)
P113	=	PHI((	CO114	-IPRED)/SD)	-	PHI((	CO113	-IPRED)/SD)
P114	=	PHI((	CO115	-IPRED)/SD)	-	PHI((	CO114	-IPRED)/SD)
P115	=	PHI((	CO116	-IPRED)/SD)	-	PHI((	CO115	-IPRED)/SD)
P116	=	PHI((	CO117	-IPRED)/SD)	-	PHI((	CO116	-IPRED)/SD)
P117	=	PHI((	CO118	-IPRED)/SD)	-	PHI((	CO117	-IPRED)/SD)
P118	=	PHI((	CO119	-IPRED)/SD)	-	PHI((	CO118	-IPRED)/SD)
P119	=	PHI((	CO120	-IPRED)/SD)	-	PHI((	CO119	-IPRED)/SD)
P120	=	PHI((	CO121	-IPRED)/SD)	-	PHI((	CO120	-IPRED)/SD)
P121	=	PHI((	CO122	-IPRED)/SD)	-	PHI((	CO121	-IPRED)/SD)
P122	=	PHI((	CO123	-IPRED)/SD)	-	PHI((	CO122	-IPRED)/SD)
P123	=	PHI((	CO124	-IPRED)/SD)	-	PHI((	CO123	-IPRED)/SD)
P124	=	PHI((	CO125	-IPRED)/SD)	-	PHI((	CO124	-IPRED)/SD)
P125	=	PHI((	CO126	-IPRED)/SD)	-	PHI((	CO125	-IPRED)/SD)
P126	=	PHI((	CO127	-IPRED)/SD)	-	PHI((	CO126	-IPRED)/SD)
P127	=	PHI((	CO128	-IPRED)/SD)	-	PHI((	CO127	-IPRED)/SD)
P128	=	PHI((	CO129	-IPRED)/SD)	-	PHI((	CO128	-IPRED)/SD)
P129	=	PHI((	CO130	-IPRED)/SD)	-	PHI((	CO129	-IPRED)/SD)
P130	=	PHI((	CO131	-IPRED)/SD)	-	PHI((	CO130	-IPRED)/SD)
P131	=	PHI((	CO132	-IPRED)/SD)	-	PHI((	CO131	-IPRED)/SD)
P132	=	1	-							PHI((	CO132	-IPRED)/SD)

;===== Setting predictions =====
IF(DV.EQ.0)   Y1=P0
IF(DV.EQ.1)   Y1=P1
IF(DV.EQ.2)   Y1=P2
IF(DV.EQ.3)   Y1=P3
IF(DV.EQ.4)   Y1=P4
IF(DV.EQ.5)   Y1=P5
IF(DV.EQ.6)   Y1=P6
IF(DV.EQ.7)   Y1=P7
IF(DV.EQ.8)   Y1=P8
IF(DV.EQ.9)   Y1=P9
IF(DV.EQ.10)  Y1=P10
IF(DV.EQ.11)  Y1=P11
IF(DV.EQ.12)  Y1=P12
IF(DV.EQ.13)  Y1=P13
IF(DV.EQ.14)  Y1=P14
IF(DV.EQ.15)  Y1=P15
IF(DV.EQ.16)  Y1=P16
IF(DV.EQ.17)  Y1=P17
IF(DV.EQ.18)  Y1=P18
IF(DV.EQ.19)  Y1=P19
IF(DV.EQ.20)  Y1=P20
IF(DV.EQ.21)  Y1=P21
IF(DV.EQ.22)  Y1=P22
IF(DV.EQ.23)  Y1=P23
IF(DV.EQ.24)  Y1=P24
IF(DV.EQ.25)  Y1=P25
IF(DV.EQ.26)  Y1=P26
IF(DV.EQ.27)  Y1=P27
IF(DV.EQ.28)  Y1=P28
IF(DV.EQ.29)  Y1=P29
IF(DV.EQ.30)  Y1=P30
IF(DV.EQ.31)  Y1=P31
IF(DV.EQ.32)  Y1=P32
IF(DV.EQ.33)  Y1=P33
IF(DV.EQ.34)  Y1=P34
IF(DV.EQ.35)  Y1=P35
IF(DV.EQ.36)  Y1=P36
IF(DV.EQ.37)  Y1=P37
IF(DV.EQ.38)  Y1=P38
IF(DV.EQ.39)  Y1=P39
IF(DV.EQ.40)  Y1=P40
IF(DV.EQ.41)  Y1=P41
IF(DV.EQ.42)  Y1=P42
IF(DV.EQ.43)  Y1=P43
IF(DV.EQ.44)  Y1=P44
IF(DV.EQ.45)  Y1=P45
IF(DV.EQ.46)  Y1=P46
IF(DV.EQ.47)  Y1=P47
IF(DV.EQ.48)  Y1=P48
IF(DV.EQ.49)  Y1=P49
IF(DV.EQ.50)  Y1=P50
IF(DV.EQ.51)  Y1=P51
IF(DV.EQ.52)  Y1=P52
IF(DV.EQ.53)  Y1=P53
IF(DV.EQ.54)  Y1=P54
IF(DV.EQ.55)  Y1=P55
IF(DV.EQ.56)  Y1=P56
IF(DV.EQ.57)  Y1=P57
IF(DV.EQ.58)  Y1=P58
IF(DV.EQ.59)  Y1=P59
IF(DV.EQ.60)  Y1=P60
IF(DV.EQ.61)  Y1=P61
IF(DV.EQ.62)  Y1=P62
IF(DV.EQ.63)  Y1=P63
IF(DV.EQ.64)  Y1=P64
IF(DV.EQ.65)  Y1=P65
IF(DV.EQ.66)  Y1=P66
IF(DV.EQ.67)  Y1=P67
IF(DV.EQ.68)  Y1=P68
IF(DV.EQ.69)  Y1=P69
IF(DV.EQ.70)  Y1=P70
IF(DV.EQ.71)  Y1=P71
IF(DV.EQ.72)  Y1=P72
IF(DV.EQ.73)  Y1=P73
IF(DV.EQ.74)  Y1=P74
IF(DV.EQ.75)  Y1=P75
IF(DV.EQ.76)  Y1=P76
IF(DV.EQ.77)  Y1=P77
IF(DV.EQ.78)  Y1=P78
IF(DV.EQ.79)  Y1=P79
IF(DV.EQ.80)  Y1=P80
IF(DV.EQ.81)  Y1=P81
IF(DV.EQ.82)  Y1=P82
IF(DV.EQ.83)  Y1=P83
IF(DV.EQ.84)  Y1=P84
IF(DV.EQ.85)  Y1=P85
IF(DV.EQ.86)  Y1=P86
IF(DV.EQ.87)  Y1=P87
IF(DV.EQ.88)  Y1=P88
IF(DV.EQ.89)  Y1=P89
IF(DV.EQ.90)  Y1=P90
IF(DV.EQ.91)  Y1=P91
IF(DV.EQ.92)  Y1=P92
IF(DV.EQ.93)  Y1=P93
IF(DV.EQ.94)  Y1=P94
IF(DV.EQ.95)  Y1=P95
IF(DV.EQ.96)  Y1=P96
IF(DV.EQ.97)  Y1=P97
IF(DV.EQ.98)  Y1=P98
IF(DV.EQ.99)  Y1=P99
IF(DV.EQ.100) Y1=P100
IF(DV.EQ.101) Y1=P101
IF(DV.EQ.102) Y1=P102
IF(DV.EQ.103) Y1=P103
IF(DV.EQ.104) Y1=P104
IF(DV.EQ.105) Y1=P105
IF(DV.EQ.106) Y1=P106
IF(DV.EQ.107) Y1=P107
IF(DV.EQ.108) Y1=P108
IF(DV.EQ.109) Y1=P109
IF(DV.EQ.110) Y1=P110
IF(DV.EQ.111) Y1=P111
IF(DV.EQ.112) Y1=P112
IF(DV.EQ.113) Y1=P113
IF(DV.EQ.114) Y1=P114
IF(DV.EQ.115) Y1=P115
IF(DV.EQ.116) Y1=P116
IF(DV.EQ.117) Y1=P117
IF(DV.EQ.118) Y1=P118
IF(DV.EQ.119) Y1=P119
IF(DV.EQ.120) Y1=P120
IF(DV.EQ.121) Y1=P121
IF(DV.EQ.122) Y1=P122
IF(DV.EQ.123) Y1=P123
IF(DV.EQ.124) Y1=P124
IF(DV.EQ.125) Y1=P125
IF(DV.EQ.126) Y1=P126
IF(DV.EQ.127) Y1=P127
IF(DV.EQ.128) Y1=P128
IF(DV.EQ.129) Y1=P129
IF(DV.EQ.130) Y1=P130
IF(DV.EQ.131) Y1=P131
IF(DV.EQ.132) Y1=P132

;===== Avoid low values =====
FLG=0
LOW=1E-15
IF(Y1.LE.LOW) THEN
 Y1=2E-15
 FLG=1
ENDIF
Y=Y1

;===== Residual PWRES =====
PPRED=P1+2*P2+3*P3+4*P4+5*P5+6*P6+7*P7+8*P8+9*P9 &
 +10*P10+11*P11+12*P12+13*P13+14*P14+15*P15+16*P16+17*P17+18*P18+19*P19 & 
 +20*P20+21*P21+22*P22+23*P23+24*P24+25*P25+26*P26+27*P27+28*P28+29*P29 &
 +30*P30+31*P31+32*P32+33*P33+34*P34+35*P35+36*P36+37*P37+38*P38+39*P39 & 
 +40*P40+41*P41+42*P42+43*P43+44*P44+45*P45+46*P46+47*P47+48*P48+49*P49 & 
 +50*P50+51*P51+52*P52+53*P53+54*P54+55*P55+56*P56+57*P57+58*P58+59*P59 & 
 +60*P60+61*P61+62*P62+63*P63+64*P64+65*P65+66*P66+67*P67+68*P68+69*P69 & 
 +70*P70+71*P71+72*P72+73*P73+74*P74+75*P75+76*P76+77*P77+78*P78+79*P79 &
 +80*P80+81*P81+82*P82+83*P83+84*P84+85*P85+86*P86+87*P87+88*P88+89*P89 &
 +90*P90+91*P91+92*P92+93*P93+94*P94+95*P95+96*P96+97*P97+98*P98+99*P99 &
 +100*P100+101*P101+102*P102+103*P103+104*P104+105*P105+106*P106+107*P107 &
 +108*P108+109*P109+110*P110+111*P111+112*P112+113*P113+114*P114+115*P115 &
 +116*P116+117*P117+118*P118+119*P119+120*P120+121*P121+122*P122+123*P123 &
 +124*P124+125*P125+126*P126+127*P127+128*P128+129*P129+130*P130+131*P131 &
 +132*P132

SDPRED= SQRT(P0	*(	0	-PPRED)**2	+ &
P1		*(	1	-PPRED)**2	+ &
P2		*(	2	-PPRED)**2	+ &
P3		*(	3	-PPRED)**2	+ &
P4		*(	4	-PPRED)**2	+ &
P5		*(	5	-PPRED)**2	+ &
P6		*(	6	-PPRED)**2	+ &
P7		*(	7	-PPRED)**2	+ &
P8		*(	8	-PPRED)**2	+ &
P9		*(	9	-PPRED)**2	+ &
P10		*(	10	-PPRED)**2	+ &
P11		*(	11	-PPRED)**2	+ &
P12		*(	12	-PPRED)**2	+ &
P13		*(	13	-PPRED)**2	+ &
P14		*(	14	-PPRED)**2	+ &
P15		*(	15	-PPRED)**2	+ &
P16		*(	16	-PPRED)**2	+ &
P17		*(	17	-PPRED)**2	+ &
P18		*(	18	-PPRED)**2	+ &
P19		*(	19	-PPRED)**2	+ &
P20		*(	20	-PPRED)**2	+ &
P21		*(	21	-PPRED)**2	+ &
P22		*(	22	-PPRED)**2	+ &
P23		*(	23	-PPRED)**2	+ &
P24		*(	24	-PPRED)**2	+ &
P25		*(	25	-PPRED)**2	+ &
P26		*(	26	-PPRED)**2	+ &
P27		*(	27	-PPRED)**2	+ &
P28		*(	28	-PPRED)**2	+ &
P29		*(	29	-PPRED)**2	+ &
P30		*(	30	-PPRED)**2	+ &
P31		*(	31	-PPRED)**2	+ &
P32		*(	32	-PPRED)**2	+ &
P33		*(	33	-PPRED)**2	+ &
P34		*(	34	-PPRED)**2	+ &
P35		*(	35	-PPRED)**2	+ &
P36		*(	36	-PPRED)**2	+ &
P37		*(	37	-PPRED)**2	+ &
P38		*(	38	-PPRED)**2	+ &
P39		*(	39	-PPRED)**2	+ &
P40		*(	40	-PPRED)**2	+ &
P41		*(	41	-PPRED)**2	+ &
P42		*(	42	-PPRED)**2	+ &
P43		*(	43	-PPRED)**2	+ &
P44		*(	44	-PPRED)**2	+ &
P45		*(	45	-PPRED)**2	+ &
P46		*(	46	-PPRED)**2	+ &
P47		*(	47	-PPRED)**2	+ &
P48		*(	48	-PPRED)**2	+ &
P49		*(	49	-PPRED)**2	+ &
P50		*(	50	-PPRED)**2	+ &
P51		*(	51	-PPRED)**2	+ &
P52		*(	52	-PPRED)**2	+ &
P53		*(	53	-PPRED)**2	+ &
P54		*(	54	-PPRED)**2	+ &
P55		*(	55	-PPRED)**2	+ &
P56		*(	56	-PPRED)**2	+ &
P57		*(	57	-PPRED)**2	+ &
P58		*(	58	-PPRED)**2	+ &
P59		*(	59	-PPRED)**2	+ &
P60		*(	60	-PPRED)**2	+ &
P61		*(	61	-PPRED)**2	+ &
P62		*(	62	-PPRED)**2	+ &
P63		*(	63	-PPRED)**2	+ &
P64		*(	64	-PPRED)**2	+ &
P65		*(	65	-PPRED)**2	+ &
P66		*(	66	-PPRED)**2	+ &
P67		*(	67	-PPRED)**2	+ &
P68		*(	68	-PPRED)**2	+ &
P69		*(	69	-PPRED)**2	+ &
P70		*(	70	-PPRED)**2	+ &
P71		*(	71	-PPRED)**2	+ &
P72		*(	72	-PPRED)**2	+ &
P73		*(	73	-PPRED)**2	+ &
P74		*(	74	-PPRED)**2	+ &
P75		*(	75	-PPRED)**2	+ &
P76		*(	76	-PPRED)**2	+ &
P77		*(	77	-PPRED)**2	+ &
P78		*(	78	-PPRED)**2	+ &
P79		*(	79	-PPRED)**2	+ &
P80		*(	80	-PPRED)**2	+ &
P81		*(	81	-PPRED)**2	+ &
P82		*(	82	-PPRED)**2	+ &
P83		*(	83	-PPRED)**2	+ &
P84		*(	84	-PPRED)**2	+ &
P85		*(	85	-PPRED)**2	+ &
P86		*(	86	-PPRED)**2	+ &
P87		*(	87	-PPRED)**2	+ &
P88		*(	88	-PPRED)**2	+ &
P89		*(	89	-PPRED)**2	+ &
P90		*(	90	-PPRED)**2	+ &
P91		*(	91	-PPRED)**2	+ &
P92		*(	92	-PPRED)**2	+ &
P93		*(	93	-PPRED)**2	+ &
P94		*(	94	-PPRED)**2	+ &
P95		*(	95	-PPRED)**2	+ &
P96		*(	96	-PPRED)**2	+ &
P97		*(	97	-PPRED)**2	+ &
P98		*(	98	-PPRED)**2	+ &
P99		*(	99	-PPRED)**2	+ &
P100	*(	100	-PPRED)**2	+ &
P101	*(	101	-PPRED)**2	+ &
P102	*(	102	-PPRED)**2	+ &
P103	*(	103	-PPRED)**2	+ &
P104	*(	104	-PPRED)**2	+ &
P105	*(	105	-PPRED)**2	+ &
P106	*(	106	-PPRED)**2	+ &
P107	*(	107	-PPRED)**2	+ &
P108	*(	108	-PPRED)**2	+ &
P109	*(	109	-PPRED)**2	+ &
P110	*(	110	-PPRED)**2	+ &
P111	*(	111	-PPRED)**2	+ &
P112	*(	112	-PPRED)**2	+ &
P113	*(	113	-PPRED)**2	+ &
P114	*(	114	-PPRED)**2	+ &
P115	*(	115	-PPRED)**2	+ &
P116	*(	116	-PPRED)**2	+ &
P117	*(	117	-PPRED)**2	+ &
P118	*(	118	-PPRED)**2	+ &
P119	*(	119	-PPRED)**2	+ &
P120	*(	120	-PPRED)**2	+ &
P121	*(	121	-PPRED)**2	+ &
P122	*(	122	-PPRED)**2	+ &
P123	*(	123	-PPRED)**2	+ &
P124	*(	124	-PPRED)**2	+ &
P125	*(	125	-PPRED)**2	+ &
P126	*(	126	-PPRED)**2	+ &
P127	*(	127	-PPRED)**2	+ &
P128	*(	128	-PPRED)**2	+ &
P129	*(	129	-PPRED)**2	+ &
P130	*(	130	-PPRED)**2	+ &
P131	*(	131	-PPRED)**2	+ &
P132	*(	132	-PPRED)**2)

PWRES   = (DV-PPRED)/SDPRED

$THETA  ... ; 1 BASE
$THETA  ... ; 2 SD
$THETA  ... ; 3 DP
$THETA  ... ; 4 DRUG_E
$OMEGA  BLOCK(4)
 ...  ;    1 IIV_BASE
 ... ...  ;      2 IIV_SD
 ... ... ...  ;      3 IIV_DP
 ... ... ... ...  ;  		4 IIV_DRUG_E
$ETAS FILE= ...
;$SIMULATION (54321) (18877 UNIFORM) ONLYSIM NOPREDICTION NSUB=1
$ESTIMATION METH=1 NUMERICAL LAPLACE LIKE PRINT=1 MAXEVAL=9999 NOABORT MCETA=1
